# Supplementary material for: Modeling historic incidence trends implies early field cancerization in esophageal squamous cell carcinoma
Source: PLoS Comput Biol. 2021 May 3;17(5):e1008961. doi: 10.1371/journal.pcbi.1008961 (PMC8118544; doi:10.1371/journal.pcbi.1008961)
Supplement: S1 Table — Listed are the total number of person years (PYs) and the number of ESCC cases stratified by 10-year birth cohorts up to 1960. (XLSX) [file pcbi.1008961.s001.xlsx]

## Sheet: Sheet 1 - SEER9 1975-2016 ESCC 
Black Males
birth year	PYs	ESCC cases
1900-1909	409677	228
1910-1919	1106600	671
1920-1929	2112786	1135
1930-1939	2968067	911
1940-1949	5428137	655
1950-1959	8741455	348

## Sheet: Sheet 1 - SEER9 1975-2016 ESCC1
White Males
birth year	PYs	ESCC cases
1900-1909	5615541	1063
1910-1919	14319892	2071
1920-1929	25228884	2236
1930-1939	30388818	1450
1940-1949	50018829	1045
1950-1959	67720360	468

## Sheet: Sheet 1 - SEER9 1975-2016 ESCC2
Black Females
birth year	PYs	ESCC cases
1900-1909	662328	73
1910-1919	1624236	264
1920-1929	2875647	455
1930-1939	3722093	373
1940-1949	6450643	242
1950-1959	10017232	164

## Sheet: Sheet 1 - SEER9 1975-2016 ESCC3
White Females
birth year	PYs	ESCC cases
1900-1909	9555713	679
1910-1919	19687332	1293
1920-1929	30627209	1482
1930-1939	32695464	842
1940-1949	51034606	468
1950-1959	67316650	244
