# Supplementary material for: Modeling historic incidence trends implies early field cancerization in esophageal squamous cell carcinoma
Source: PLoS Comput Biol. 2021 May 3;17(5):e1008961. doi: 10.1371/journal.pcbi.1008961 (PMC8118544; doi:10.1371/journal.pcbi.1008961)
Supplement: S2 Table — Listed are Poisson deviances for the models that we fitted to each of 2043 single year age-period strata for the 4 populations studied. This Table shows that, with the exception of males, the regularized FD model is preferable to the saturated Poisson model. The saturated model has p-values of 0.034 and 0.07 for black males and white males, respectively. Thus, the FD model cannot be soundly rejected on statistical grounds. The table also confirms that there is generally little difference in the deviances between non-FD (stem cell independence) and FD models. (XLSX) [file pcbi.1008961.s002.xlsx]

## Sheet: Sheet 1 - Deviances
Deviances
model/group	BM (n=2043)	BF (n=2043)	WM (n=2043)	WF (n=2043)	no. of model parameters	comments
APC (multiplicative)						multiplicative birth cohort and period effects (smoothed via log-polynomial)
independent cells	2140	1948	2152	2026	9	convolution with constant first mutation rate
FD	2140	1948	2151	2026	9	convolution with constant FD rate
regularized FD rate
independent cells	2149	1935	2128	1999	12	regularized period effect on first mutation rate
FD	2149	1931	2128	1998	12	regularized period effect on FD rate
p-value (df=2031)	0.034	0.94	0.07	0.7		regularized FD (null) vs saturated Poisson model
